# Supplementary material for: Extensive Collection of Psychotropic Mushrooms with Determination of Their Tryptamine Alkaloids
Source: Int J Mol Sci. 2022 Nov 15;23(22):14068. doi: 10.3390/ijms232214068 (PMC9693126; doi:10.3390/ijms232214068)
Supplement: Supplementary file 1 [file ijms-23-14068-s001.zip]

Archive with 1 entries (1 files):
- ijms-1921808-supplementary.pdf
